# Supplementary material for: Red Blood Cell Adenylate Energetics Is Related to Endothelial and Microvascular Function in Long COVID
Source: Biomedicines. 2024 Mar 1;12(3):554. doi: 10.3390/biomedicines12030554 (PMC10968064; doi:10.3390/biomedicines12030554)
Supplement: Supplementary file 1 [file biomedicines-12-00554-s001.zip]

Archive with 1 entries (1 files):
- biomedicines-2878488-supplementary.pdf
